# Supplementary material for: Effects of separated pair housing of female C57BL/6JRj mice on well-being
Source: Sci Rep. 2022 May 25;12:8819. doi: 10.1038/s41598-022-12846-6 (PMC9132905; doi:10.1038/s41598-022-12846-6)
Supplement: Supplementary file 1 — Supplementary Information. [file 41598_2022_12846_MOESM1_ESM.xlsx]

## Sheet: key_nest
parameter	definition
ID_or_cageID	animal ID for single- and pair-housed mice; cage ID for group-housed mice
cage ID of group-housed mice	1	mouse IDs 135, 136, 137
	2	mouse IDs 139, 140, 141
	3	mouse IDs 143, 144, 145, 146
	4	mouse IDs 147, 148, 149
	5	mouse IDs 151, 152, 153
group	1	single housing
	2	group housing
	3	pair housing
cage	Mice with the same number were housed together in a cage or as pairs.
litter	Mice with the same number were part of the same litter.
time	1	day 1
	2	week 8
side1-4	Nests were scored on a scale form 0 to 5; if the score was higher than 1, the nest was divided into 4 sides and each side was seperately scored from 2 to 5.
mean	If nests scores were higher than 1 and all nest sides were seprately scored, the mean of all 4 sides was calculated; if the nests assigned a score of 0 or 1, no mean was calculated.

## Sheet: data_nest
ID_or_cageID	group	cage	litter	sex	time	side1	side2	side3	side4	mean
155	1	14	1	2	1	4	3	4	3	3.5
156	1	15	1	2	1	4	4	3	5	4
157	1	16	1	2	1	2	2	2	2	2
159	1	17	2	2	1	1	1	1	1	1
160	1	18	2	2	1	2	2	3	2	2.25
161	1	19	2	2	1	4	4	4	2.5	3.625
163	1	20	3	2	1	2	2	3	2	2.25
164	1	21	3	2	1	2	2.5	4	3	2.875
165	1	22	3	2	1	2	2	5	4	3.25
167	1	23	4	2	1	4	5	3	4	4
168	1	24	4	2	1	1	1	1	1	1
169	1	25	4	2	1	5	4	3	4	4
171	1	26	5	2	1	3	3	4	5	3.75
172	1	27	5	2	1	5	4	4	3	4
173	1	28	5	2	1	3	4	5	4	4
175	1	29	6	2	1	5	5	4	3	4.25
1	2	9	12	2	1	2	2	3	2	2.25
2	2	10	13	2	1	2	5	5	3	3.75
3	2	11	14	2	1	4	3.5	3	2	3.125
4	2	12	15	2	1	3	4	3	4	3.5
5	2	13	16	2	1	3	5	4	2	3.5
150	3	8	10	2	1	5	5	4	4	4.5
158	3	5	10	2	1	3	5	3	4	3.75
176	3	1	6	2	1	5	5	4	4	4.5
177	3	2	6	2	1	4	5	4	4	4.25
178	3	6	10	2	1	5	5	3	5	4.5
179	3	4	7	2	1	2	3	2	2	2.25
180	3	1	7	2	1	4	5	4	3	4
181	3	3	7	2	1	4	4	5	5	4.5
182	3	7	11	2	1	4	3	4	5	4
183	3	4	8	2	1	5	5	4	5	4.75
184	3	2	8	2	1	4	4	4	5	4.25
185	3	3	8	2	1	4	5	5	5	4.75
186	3	8	11	2	1	4	3	4	4	3.75
187	3	5	9	2	1	5	5	3	3	4
188	3	6	9	2	1	5	4	2	3	3.5
189	3	7	9	2	1	3	3	2	4	3
155	1	14	1	2	2	1	1	1	1	1
156	1	15	1	2	2	4	2	4	2	3
157	1	16	1	2	2	3	2	2	4	2.75
159	1	17	2	2	2	4	3	4	3	3.5
160	1	18	2	2	2	2	2	3	2	2.25
161	1	19	2	2	2	1	1	1	1	1
163	1	20	3	2	2	2	2	2	2	2
164	1	21	3	2	2	4	5	3	4	4
165	1	22	3	2	2	3	3	4	4	3.5
167	1	23	4	2	2	3	2	2	2	2.25
168	1	24	4	2	2	3	4	3	4	3.5
169	1	25	4	2	2	3	4	4	3	3.5
171	1	26	5	2	2	2	3	3	1	2.25
172	1	27	5	2	2	1	1	1	1	1
173	1	28	5	2	2	3	4	4	3	3.5
175	1	29	6	2	2	2	3	3	3	2.75
1	2	9	12	2	2	4	5	3	4	4
2	2	10	13	2	2	4	2	3	2	2.75
3	2	11	14	2	2	4	2	4	4	3.5
4	2	12	15	2	2	5	5	2	4	4
5	2	13	16	2	2	2	4	4	5	3.75
150	3	8	10	2	2	5	5	5	2	4.25
158	3	5	10	2	2	3	5	4	2	3.5
176	3	1	6	2	2	4	4	3	4	3.75
177	3	2	6	2	2	4	2	3	3	3
178	3	6	10	2	2	5	4	3	3	3.75
179	3	4	7	2	2	4	3	4	3	3.5
180	3	1	7	2	2	4	4	4	4	4
181	3	3	7	2	2	5	5	5	3	4.5
182	3	7	11	2	2	5	5	5	4	4.75
183	3	4	8	2	2	4	5	5	4	4.5
184	3	2	8	2	2	3	4	5	3	3.75
185	3	3	8	2	2	5	4	4	4	4.25
186	3	8	11	2	2	5	5	2	4	4
187	3	5	9	2	2	5	5	5	5	5
188	3	6	9	2	2	4	5	3	3	3.75
189	3	7	9	2	2	5	5	5	4	4.75

## Sheet: key_burrowing
parameter	definition
ID	animal ID
group	1	single housing
	2	group housing
	3	pair housing
cage	Mice with the same number were housed together in a cage or as pairs.
litter	Mice with the same number were part of the same litter.
cage_position	position of the camera during the test
time	1 (_1)	day 1
	2 (_2)	week 8
weight_1	initial weight of bottle and food pellets in g
weight_2	weight of bottle and food pellets in g after 2 hours
difference	weight_1 - weight_2
The following mice were excluded from analysis since they removed less than 5 g food pellets from the burrow on day 1 (non-responders).
ID	group	sex	time	weight_1	weight_2	difference
171	1	2	1	197.6	196.3	1.3
171	1	2	2	194.3	120.7	73.6
140	2	2	1	197.7	197.7	0
140	2	2	2	196.8	101.4	95.4

## Sheet: data_burrowing
ID	group	time	cage	litter	cage_position	weight_1	weight_2	difference
155	1	1	14	1	2	197.8	87.5	110.3
156	1	1	15	1	2	198.1	101.7	96.4
157	1	1	16	1	2	197.8	95.2	102.6
159	1	1	17	2	2	197.8	91.1	106.7
160	1	1	18	2	2	197.9	122.1	75.8
161	1	1	19	2	2	198.1	99.6	98.5
163	1	1	20	3	2	198.2	79.5	118.7
164	1	1	21	3	1	190.6	119.2	71.4
165	1	1	22	3	1	200.6	105.2	95.4
167	1	1	23	4	1	197.6	136.1	61.5
168	1	1	24	4	1	198	84.9	113.1
169	1	1	25	4	1	197.8	128.3	69.5
172	1	1	27	5	2	197.6	86.5	111.1
173	1	1	28	5	2	198	123.2	74.8
175	1	1	29	6	2	197.8	131.1	66.7
135	2	1	9	12	2	191.3	116.3	75
136	2	1	9	12	2	195.4	145.1	50.3
137	2	1	9	12	2	194.7	95	99.7
139	2	1	10	13	1	197.8	138.9	58.9
141	2	1	10	13	1	198.1	103.9	94.2
143	2	1	11	14	3	197.8	113.7	84.1
144	2	1	11	14	3	198.5	114.2	84.3
145	2	1	11	14	3	198.6	119.5	79.1
146	2	1	11	14	3	197.9	88.3	109.6
147	2	1	12	15	1	197.9	77.7	120.2
148	2	1	12	15	1	197.8	86.9	110.9
149	2	1	12	15	1	198.6	185.2	13.4
151	2	1	13	16	1	197.9	175.6	22.3
152	2	1	13	16	1	197.6	89.5	108.1
153	2	1	13	16	1	197.6	94.2	103.4
150	3	1	8	10	4	194.7	97.6	97.1
158	3	1	5	10	2	199.6	90.9	108.7
176	3	1	1	6	2	198	86	112
177	3	1	2	6	2	199	125.3	73.7
178	3	1	6	10	2	196.2	82.7	113.5
179	3	1	4	7	3	194.9	122.9	72
180	3	1	1	7	2	197.9	86.3	111.6
181	3	1	3	7	2	192.1	58.1	134
182	3	1	7	11	4	194.6	150.8	43.8
183	3	1	4	8	3	195.8	85.9	109.9
184	3	1	2	8	2	198.6	88.4	110.2
185	3	1	3	8	2	191	73.5	117.5
186	3	1	8	11	4	196.9	100.6	96.3
187	3	1	5	9	3	192	119.6	72.4
188	3	1	6	9	2	198	79.7	118.3
189	3	1	7	9	2	194.8	79	115.8
155	1	2	14	1	2	195.4	75.2	120.2
156	1	2	15	1	2	200.5	171	29.5
157	1	2	16	1	2	201	125.4	75.6
159	1	2	17	2	2	198.9	88.5	110.4
160	1	2	18	2	2	196.9	150.4	46.5
161	1	2	19	2	2	199.3	180.6	18.7
163	1	2	20	3	2	192.4	146.4	46
164	1	2	21	3	1	196.2	96.9	99.3
165	1	2	22	3	1	196.1	92.3	103.8
167	1	2	23	4	1	196.9	128.1	68.8
168	1	2	24	4	1	197.3	117.6	79.7
169	1	2	25	4	1	196	99.4	96.6
172	1	2	27	5	2	196.8	81.6	115.2
173	1	2	28	5	2	196.8	108.7	88.1
175	1	2	29	6	2	196.2	172.3	23.9
135	2	2	9	12	2	196.5	105.5	91
136	2	2	9	12	2	194.5	99.1	95.4
137	2	2	9	12	2	193.8	78.5	115.3
139	2	2	10	13	1	196	79.8	116.2
141	2	2	10	13	1	198.5	97.8	100.7
143	2	2	11	14	3	198	129.6	68.4
144	2	2	11	14	3	198.5	94.2	104.3
145	2	2	11	14	3	196.9	81.1	115.8
146	2	2	11	14	3	201.2	71	130.2
147	2	2	12	15	1	199.4	97.9	101.5
148	2	2	12	15	1	196.1	74.5	121.6
149	2	2	12	15	1	195.6	86.8	108.8
151	2	2	13	16	1	198.7	155.3	43.4
152	2	2	13	16	1	198.6	81.5	117.1
153	2	2	13	16	1	195.5	103.7	91.8
150	3	2	8	10	4	200.6	94.7	105.9
158	3	2	5	10	2	196.3	87.9	108.4
176	3	2	1	6	2	195.5	69.5	126
177	3	2	2	6	2	199.9	89.7	110.2
178	3	2	6	10	2	194.1	83.2	110.9
179	3	2	4	7	3	199.7	77.3	122.4
180	3	2	1	7	2	200.8	116.1	84.7
181	3	2	3	7	2	199.5	90.3	109.2
182	3	2	7	11	4	196.7	83.3	113.4
183	3	2	4	8	3	194.9	77.8	117.1
184	3	2	2	8	2	199.2	60.1	139.1
185	3	2	3	8	2	196.7	80	116.7
186	3	2	8	11	4	195.3	195.3	0
187	3	2	5	9	3	198.2	90.3	107.9
188	3	2	6	9	2	194.9	194.9	0
189	3	2	7	9	2	192.5	101.3	91.2

## Sheet: key_anxiety
Anxiety in the free exploratory paradigm
parameter	definition
ID	animal ID
group	1	single housing
	2	group housing
	3	pair housing
cage	Mice with the same number were housed together in a cage or as pairs.
litter	Mice with the same number were part of the same litter.
cage_position	position of the camera during the test
latency	latency to explore the ladder
duration_expl_5	duration of exploration during the 5-min test

## Sheet: data_anxiety
ID	group	cage	litter	cage_position	latency	duration_expl_5
155	1	14	1	2	204	50
156	1	15	1	2	134	124
157	1	16	1	2	69	87
159	1	17	2	2	82	174
160	1	18	2	2	84	164
161	1	19	2	2	132	115
163	1	20	3	2	10	142
164	1	21	3	1	29	172
165	1	22	3	1	23	140
167	1	23	4	1	66	168
168	1	24	4	1	55	184
169	1	25	4	1	14	182
171	1	26	5	1	10	151
172	1	27	5	2	39	170
173	1	28	5	2	47	62
175	1	29	6	2	18	143
135	2	9	12	2	41	173
136	2	9	12	2	15	188
137	2	9	12	2	8	152
139	2	10	13	1	38	199
140	2	10	13	1	28	148
141	2	10	13	1	17	191
143	2	11	14	3	20	171
144	2	11	14	3	140	97
145	2	11	14	3	25	186
146	2	11	14	3	3	178
147	2	12	15	1	48	159
148	2	12	15	1	21	137
149	2	12	15	1	30	147
151	2	13	16	1	17	93
152	2	13	16	1	24	183
153	2	13	16	1	84	133
150	3	8	10	4	6	176
158	3	5	10	2	3	216
176	3	1	6	2	29	213
177	3	2	6	2	21	192
178	3	6	10	2	65	196
179	3	4	7	3	31	152
180	3	1	7	2	57	176
181	3	3	7	2	21	197
182	3	7	11	4	8	186
183	3	4	8	3	29	171
184	3	2	8	2	54	151
185	3	3	8	2	108	55
186	3	8	11	4	60	188
187	3	5	9	3	11	170
188	3	6	9	2	55	138
189	3	7	9	2	52	160

## Sheet: key_handling
parameter	definition
ID	animal ID
group	1	Single housing
	2	Group housing
	3	Pair housing
cage	Mice with the same number were housed together in a cage or as pairs.
litter	Mice with the same number were part of the same litter.
latency_hand	voluntary interaction: latency to first voluntary interaction with the experimenter's hand
interaction_score	voluntary interaction: score 0 to 4
capture_score	behavior of mice when being caught: score 0 bis 4

## Sheet: data_handling
ID	group	cage	litter	latency_hand	interaction_score	capture_score
155	1	14	1	7	2	2
156	1	15	1	60	3	1
157	1	16	1	32	2	2
159	1	17	2	9	2	2
160	1	18	2	33	2	3
161	1	19	2	35	2	2
163	1	20	3	60	3	2
164	1	21	3	59	3	0
165	1	22	3	13	2	1
167	1	23	4	60	3	0
168	1	24	4	60	3	3
169	1	25	4	6	2	1
171	1	26	5	18	2	1
172	1	27	5	8	2	1
173	1	28	5	60	3	0
175	1	29	6	60	3	0
135	2	9	12	3	2	0
136	2	9	12	5	2	0
137	2	9	12	32	2	0
139	2	10	13	5	2	0
140	2	10	13	9	2	0
141	2	10	13	36	2	1
143	2	11	14	12	2	0
144	2	11	14	14	2	0
145	2	11	14	16	2	0
146	2	11	14	23	2	0
147	2	12	15	5	0	0
148	2	12	15	6	1	0
149	2	12	15	11	2	1
151	2	13	16	27	1	0
152	2	13	16	44	2	0
153	2	13	16	60	3	0
150	3	8	10	5	2	3
158	3	5	10	60	3	1
176	3	1	6	8	1	0
177	3	2	6	7	2	0
178	3	6	10	17	2	0
179	3	4	7	24	2	2
180	3	1	7	60	3	1
181	3	3	7	15	2	1
182	3	7	11	6	2	0
183	3	4	8	60	2	0
184	3	2	8	60	3	1
185	3	3	8	20	2	0
186	3	8	11	58	2	0
187	3	5	9	8	2	2
188	3	6	9	60	3	2
189	3	7	9	9	2	2

## Sheet: key_social_interaction
parameter	defintiion
ID	animal ID
group	1	Single housing
	2	Group housing
	3	Pair housing
cage	Mice with the same number were housed together in a cage or as pairs.
litter	Mice with the same number were part of the same litter.
duration_iz	time spent in interaction zone (sec)
duration_pz	time spent in periphery zone (sec)
distance	distance moved in the arena (cm)
target	1	presence of target mouse (target)
	2	absence of target mouse (non-target)

## Sheet: data_social_interaction
ID	group	cage	litter	target	duration_iz	distance
155	1	14	1	2	49.92	1839.33
156	1	15	1	2	61.6	1949.22
157	1	16	1	2	29.52	1611.75
159	1	17	2	2	34.64	1870.87
160	1	18	2	2	54.4	1744.62
161	1	19	2	2	54.96	1786.79
163	1	20	3	2	48.64	1400.48
164	1	21	3	2	17.44	1159.09
165	1	22	3	2	37.12	1344.02
167	1	23	4	2	38.56	890.936
168	1	24	4	2	52.24	1849.23
169	1	25	4	2	61.36	852.083
171	1	26	5	2	28.08	911.147
172	1	27	5	2	31.84	1517.99
173	1	28	5	2	18.4	1566.52
175	1	29	6	2	16.96	1347.83
135	2	9	12	2	62.8	1657.98
136	2	9	12	2	59.04	1427.36
137	2	9	12	2	64.88	1318.46
139	2	10	13	2	45.04	1357.62
140	2	10	13	2	67.76	1607.58
141	2	10	13	2	11.84	1481.27
143	2	11	14	2	72.56	1751.38
144	2	11	14	2	51.04	1519.06
145	2	11	14	2	53.44	1484.66
146	2	11	14	2	58.32	1809.22
147	2	12	15	2	37.04	1589.59
148	2	12	15	2	28.96	1874.74
149	2	12	15	2	36.64	1742.93
151	2	13	16	2	44.56	1736.74
152	2	13	16	2	48.88	1365.42
153	2	13	16	2	44	1682.68
150	3	8	10	2	75.28	915.717
158	3	5	10	2	53.12	1299.44
176	3	1	6	2	13.36	1085.24
177	3	2	6	2	27.12	917.281
178	3	6	10	2	44.32	1082.98
179	3	4	7	2	50.88	1547.53
180	3	1	7	2	35.68	845.735
181	3	3	7	2	38.24	972.955
182	3	7	11	2	51.28	783.322
183	3	4	8	2	20.48	848.522
184	3	2	8	2	50.08	1059.72
185	3	3	8	2	70.96	1313.6
186	3	8	11	2	48.32	575.553
187	3	5	9	2	56.48	1355.31
188	3	6	9	2	59.04	1367.91
189	3	7	9	2	29.28	1224.56
155	1	14	1	1	82.16	1354.71
156	1	15	1	1	50.48	1009.41
157	1	16	1	1	21.12	1095.11
159	1	17	2	1	38.32	813.451
160	1	18	2	1	77.12	1167.12
161	1	19	2	1	50	1121.56
163	1	20	3	1	68.88	836.94
164	1	21	3	1	5.44	451.565
165	1	22	3	1	24.96	895.129
167	1	23	4	1	98.16	886.68
168	1	24	4	1	44.72	1140.23
169	1	25	4	1	59.28	589.132
171	1	26	5	1	52.72	703.941
172	1	27	5	1	42.32	1160.83
173	1	28	5	1	35.84	1051.77
175	1	29	6	1	14.32	948.486
135	2	9	12	1	50	883.685
136	2	9	12	1	48.48	1238.09
137	2	9	12	1	57.2	1012.48
139	2	10	13	1	85.52	930.161
140	2	10	13	1	78.16	1169.51
141	2	10	13	1	32.72	1507.88
143	2	11	14	1	57.44	1033.02
144	2	11	14	1	49.2	893.365
145	2	11	14	1	80.4	852.232
146	2	11	14	1	64.8	856.731
147	2	12	15	1	54.88	1156.3
148	2	12	15	1	80.24	1217.59
149	2	12	15	1	55.52	955.172
151	2	13	16	1	49.44	1171.9
152	2	13	16	1	96.72	992.721
153	2	13	16	1	77.76	1382.51
150	3	8	10	1	54.48	859.393
158	3	5	10	1	49.84	783.632
176	3	1	6	1	29.28	1003.17
177	3	2	6	1	36.88	755.081
178	3	6	10	1	95.6	752.577
179	3	4	7	1	76.24	802.853
180	3	1	7	1	27.76	812.448
181	3	3	7	1	63.92	768.524
182	3	7	11	1	58.72	676.119
183	3	4	8	1	26.96	835.914
184	3	2	8	1	63.6	1003.17
185	3	3	8	1	96.56	835.425
186	3	8	11	1	17.44	643.026
187	3	5	9	1	74.32	941.18
188	3	6	9	1	48.72	751.791
189	3	7	9	1	47.36	847.435

[truncated: 6 more sheets: key_FCM, data_FCM, key_hair_hormones, data_hair_hormones, key_body_weight, data_body_weight]
